# Supplementary material for: FK506-Binding Protein 2 Participates in Proinsulin Folding
Source: Biomolecules. 2023 Jan 11;13(1):152. doi: 10.3390/biom13010152 (PMC9855983; doi:10.3390/biom13010152)
Supplement: Supplementary file 1 [file biomolecules-13-00152-s001.zip]

Archive with 1 entries (1 files):
- biomolecules-2120251-supplementary.pdf
